# Supplementary material for: Sliding Dynamics of Ring Chains on Two Asymmetric/Symmetric Chains in a Simple Slide-Ring Gel
Source: Polymers (Basel). 2021 Dec 26;14(1):79. doi: 10.3390/polym14010079 (PMC8747720; doi:10.3390/polym14010079)
Supplement: Supplementary file 1 [file polymers-14-00079-s001.zip]

Archive with 1 entries (1 files):
- polymers-1476557-supplementary.pdf
